# Supplementary material for: The IkappaB Kinase Family Phosphorylates the Parkinson’s Disease Kinase LRRK2 at Ser935 and Ser910 during Toll-Like Receptor Signaling
Source: PLoS One. 2012 Jun 18;7(6):e39132. doi: 10.1371/journal.pone.0039132 (PMC3377608; doi:10.1371/journal.pone.0039132)
Supplement: Table S1 — ActivX selectivity profiling of NG25. Cellular kinase selectivity as assessed using the KiNativ(tm) technology [37]. Percent inhibition (color coded as indicated in the legend) of kinase labeling by ATP-biotin that results from incubating HUH7 cells with the inhibitors at concentrations of 1 µM and 10 µM is indicated (larger numbers indicate stronger binding to the kinase). (XLSX) [file pone.0039132.s004.xlsx]

## Sheet: ActivX
					NG25
Kinase	Reference	Annotation	Sequence	Labeling site	10 mM	1 mM		Labeling Site Key
TAK1(2)	UniRef100_O43318	Mitogen-activated protein kinase kinase kinase 7 [Homo sapiens (Human)]	DLKPPNLLLVAGGTVLK	K2	96.1	62		LYS1	Conserved Lysine 1
GCK	UniRef100_Q12851	Mitogen-activated protein kinase kinase kinase kinase 2 [Homo sapiens (Human)]	DTVTSELAAVKIVK	K1	>95	86.3		LYS2	Conserved Lysine 2
MINK,HGK,TNIK (ZC1,2,3)	UniRef100_O95819	Mitogen-activated protein kinase kinase kinase kinase 4 [Homo sapiens (Human)]	DIKGQNVLLTENAEVK	K2	72.6	23		ATP Loop	ATP binding loop,
TNIK	UniRef100_Q9UKE5	TRAF2 and NCK-interacting kinase [Homo sapiens (Human)]	TGQLAAIKVMDVTGDEEEEIKQEINMLKK	K1	74.5	~35.6		ACT	Activation loop
ZC1/HGK	UniRef100_O95819	Mitogen-activated protein kinase kinase kinase kinase 4 [Homo sapiens (Human)]	TGQLAAIKVMDVTEDEEEEIKLEINMLK	K1	69.8	7.6		ATP	ATP site in non-canonical kinase (e.g. lipid kinase)
ZC1/HGK	UniRef100_O95819	Mitogen-activated protein kinase kinase kinase kinase 4 [Homo sapiens (Human)]	TGQLAAIKVMDVTEDEEEEIKLEINMLKK	K1	75.4	19.2		Protein Kinase Domain	Other lysine within kinase domain, possibly not in ATP binding site
ABL1/2	UniRef100_P00519	Proto-oncogene tyrosine-protein kinase ABL1 [Homo sapiens (Human)]	LMTGDTYTAHAGAKFPIK	ACT	98.4	44.3		Other	Labeling of residue outside of the protein kinase domain, possibly not in ATP binding site
ABL1/2	UniRef100_P00519	Proto-oncogene tyrosine-protein kinase ABL1 [Homo sapiens (Human)]	YSLTVAVKTLKEDTMEVEEFLK	K1	96	16.4		C2	C2 domain, not in kinase/ATP site
CSK	UniRef100_P41240	Tyrosine-protein kinase CSK [Homo sapiens (Human)]	VSDFGLTKEASSTQDTGK	ACT	10.8	-19.9
CSK	UniRef100_P41240	Tyrosine-protein kinase CSK [Homo sapiens (Human)]	VSDFGLTKEASSTQDTGKLPVK	ACT	28.1	2.4			90-100% Inhibition
CSK	UniRef100_P41240	Tyrosine-protein kinase CSK [Homo sapiens (Human)]	VSDFGLTKEASSTQDTGKLPVKWTAPEALR	ACT	-2.7	-104.3			75-90% Inhibition
EphA2	UniRef100_P29317	Ephrin type-A receptor 2 precursor [Homo sapiens (Human)]	VLEDDPEATYTTSGGKIPIR	ACT	28.4	16.1			50-75% Inhibition
EphB4	UniRef100_P54760	Ephrin type-B receptor 4 precursor [Homo sapiens (Human)]	FLEENSSDPTYTSSLGGKIPIR	ACT	18.1	12.1			35-50% Inhibition
FER	UniRef100_P16591	Proto-oncogene tyrosine-protein kinase FER [Homo sapiens (Human)]	TSVAVKTCKEDLPQELK	K1	83.3	52.4			<35% Inhibition
FES	UniRef100_P07332	Proto-oncogene tyrosine-protein kinase Fes/Fps [Homo sapiens (Human)]	LRADNTLVAVKSCR	K1	72.6	-4.5			Not Determined
JAK1 (Domain 2)	UniRef100_P23458	Tyrosine-protein kinase JAK1 [Homo sapiens (Human)]	IGDFGLTKAIETDKEYYTVK	ACT	~41.1	-6.4		"~"	Variable or weak data not reaching significance despite >35% inhibition
SRC	UniRef100_Q76P87	OTTHUMP00000030931 [Homo sapiens (Human)]	VAIKTLKPGTMSPEAFLQEAQVMK	K1	50.1	23.5
SRC,FYN,YES	UniRef100_Q5R3A6	FYN oncogene related to SRC, FGR, YES [Homo sapiens (Human)]	QGAKFPIKWTAPEAALYGR	ACT	25.2	-0.3
p38a	UniRef100_Q15454	Protein-serine/threonine kinase [Homo sapiens (Human)]	DLKPSNLAVNEDCELK	K2	6.8	7.1
p38a (MAPKAPK2 Interaction site)	UniRef100_Q95NE7	Mitogen-activated protein kinase 14 [Pan troglodytes (Chimpanzee)]	QELNKTIWEVPER	Other (MAPKAP2/3 active site in p38a complex)	98.5	81.1
p38d/g	UniRef100_P53778	Mitogen-activated protein kinase 12 [Homo sapiens (Human)]	DLKPGNLAVNEDCELK	K2	65	25.2
RAF1	UniRef100_P04049	RAF proto-oncogene serine/threonine-protein kinase [Homo sapiens (Human)]	DMKSNNIFLHEGLTVK	K2	36.2	10.9
ZAK	UniRef100_Q9NYL2	Mitogen-activated protein kinase kinase kinase MLT [Homo sapiens (Human)]	WISQDKEVAVKK	K1	83.4	50.3
JNK1/2/3	UniRef100_P45983	Mitogen-activated protein kinase 8 [Homo sapiens (Human)]	DLKPSNIVVK	K2	60.1	29.4
AGK	UniRef100_Q53H12	Multi-substrate lipid kinase variant [Homo sapiens (Human)]	ATVFLNPAACKGK	ATP	NI	NI
AMPKa1	UniRef100_Q13131	5'-AMP-activated protein kinase catalytic subunit alpha-1 [Homo sapiens (Human)]	IGHYILGDTLGVGTFGKVK	ATP	14	-32.8
AMPKa1/2	UniRef100_Q13131	5'-AMP-activated protein kinase catalytic subunit alpha-1 [Homo sapiens (Human)]	DLKPENVLLDAHMNAK	K2	6.2	12.5
AMPKa1/2	UniRef100_Q13131	5'-AMP-activated protein kinase catalytic subunit alpha-1 [Homo sapiens (Human)]	VAVKILNR	K1	34.6	29.8
ATR	UniRef100_Q13535	Serine/threonine-protein kinase ATR [Homo sapiens (Human)]	FYIMMCKPK	ATP	19.8	21.6
AurA	UniRef100_O14965	Serine/threonine-protein kinase 6 [Homo sapiens (Human)]	DIKPENLLLGSAGELK	K2	9.4	0.9
AurA	UniRef100_O14965	Serine/threonine-protein kinase 6 [Homo sapiens (Human)]	VIHRDIKPENLLLGSAGELK	K2	NI	NI
AurA/B/C	UniRef100_Q96GD4	Serine/threonine-protein kinase 12 [Homo sapiens (Human)]	GKFGNVYLAR	ATP	4.1	9.7
BRAF	UniRef100_P15056	B-Raf proto-oncogene serine/threonine-protein kinase [Homo sapiens (Human)]	DLKSNNIFLHEDLTVK	K2	5.2	1.7
CaMK1a	UniRef100_Q14012	Calcium/calmodulin-dependent protein kinase type 1 [Homo sapiens (Human)]	LVAIKCIAK	K1	48.2	19
CAMK2a	UniRef100_Q9UQM7	Calcium/calmodulin-dependent protein kinase type II alpha chain [Homo sapiens (Human)]	DLKPENLLLASK	K2	6.2	5.8
CamK2d	UniRef100_Q4G1A8	CAMK2D protein [Homo sapiens (Human)]	IPTGQEYAAKIINTK	K1	-7.6	-12
CAMK2d	UniRef100_Q4G1A8	CAMK2D protein [Homo sapiens (Human)]	IPTGQEYAAKIINTKK	K1	0.1	4.4
CaMK2g	UniRef100_Q13555	Calcium/calmodulin-dependent protein kinase type II gamma chain [Homo sapiens (Human)]	TSTQEYAAKIINTK	K1	0	-7.7
CAMK2g	UniRef100_Q13555	Calcium/calmodulin-dependent protein kinase type II gamma chain [Homo sapiens (Human)]	KTSTQEYAAKIINTK	K1	6.1	1.3
CAMK2g	UniRef100_Q13555	Calcium/calmodulin-dependent protein kinase type II gamma chain [Homo sapiens (Human)]	KTSTQEYAAKIINTKK	K1	-43	-24.8
CASK	UniRef100_O14936	Peripheral plasma membrane protein CASK [Homo sapiens (Human)]	ETGQQFAVKIVDVAK	K1	12	3.8
CDC2	UniRef100_P06493	Cell division control protein 2 homolog [Homo sapiens (Human)]	DLKPQNLLIDDKGTIK	K2	-1.7	7.9
CDC2	UniRef100_P06493	Cell division control protein 2 homolog [Homo sapiens (Human)]	VLHRDLKPQNLLIDDKGTIK	K2	-57.9	-58.6
CDK2	UniRef100_O75100	D-HSCDK2 [Homo sapiens (Human)]	DLKPQNLLINTEGAIK	K2	16.2	5
CDK5	UniRef100_Q00535	Cell division protein kinase 5 [Homo sapiens (Human)]	DLKPQNLLINR	K2	-6.3	-7.6
CDK5	UniRef100_Q00535	Cell division protein kinase 5 [Homo sapiens (Human)]	NVLHRDLKPQNLLINR	K2	-42.6	-88.8
CDK5, PRKX/Y	UniRef100_P51817	Serine/threonine-protein kinase PRKX [Homo sapiens (Human)]	DLKPENILLDR	K2	ND	ND
CDK7	UniRef100_P50613	Cell division protein kinase 7 [Homo sapiens (Human)]	DLKPNNLLLDENGVLK	K2	22.3	5.6
CDK8/11	UniRef100_Q9BWU1	Cell division cycle 2-like protein kinase 6 [Homo sapiens (Human)]	DLKPANILVMGEGPER	K2	18.3	-4.7
CDK9	UniRef100_P50750	Cell division protein kinase 9 [Homo sapiens (Human)]	DMKAANVLITR	K2	0.4	10.8
CHED	UniRef100_Q14004	Cell division cycle 2-like protein kinase 5 [Homo sapiens (Human)]	DIKCSNILLNNRGQIK	K2	NI	NI
CHK1	UniRef100_O14757	Serine/threonine-protein kinase Chk1 [Homo sapiens (Human)]	DIKPENLLLDERDNLK	K2	3.5	10.3
CHK1	UniRef100_O14757	Serine/threonine-protein kinase Chk1 [Homo sapiens (Human)]	LSKGDGLEFK	Other (Regulatory domain, should represent inactive CHK1)	12.3	-0.4
CHK2	UniRef100_O96017	Serine/threonine-protein kinase Chk2 [Homo sapiens (Human)]	DLKPENVLLSSQEEDCLIK	K2	28	17.5
CK1a	UniRef100_Q71TU5	Hypothetical protein [Homo sapiens (Human)]	DIKPDNFLMGIGR	K2	11	2.9
CK1d	UniRef100_P48730	Casein kinase I isoform delta [Homo sapiens (Human)]	DVKPDNFLMGLGKK	K2	7.8	18.5
CK2a1	UniRef100_P68400	Casein kinase II subunit alpha [Homo sapiens (Human)]	GGPNIITLADIVKDPVSR	KD (Not in ATP pocket)	12.3	16
DMPK1	UniRef100_Q09013	Myotonin-protein kinase [Homo sapiens (Human)]	DIKPDNILLDR	K2	2.8	-7.6
EEF2K	UniRef100_O00418	Elongation factor 2 kinase [Homo sapiens (Human)]	YIKYNSNSGFVR	ATP	-20.2	-15.5
EGFR	UniRef100_P00533	Epidermal growth factor receptor precursor [Homo sapiens (Human)]	LLGAEEKEYHAEGGKVPIK	ACT	-25.1	-10.3
EGFR	UniRef100_P00533	Epidermal growth factor receptor precursor [Homo sapiens (Human)]	GLWIPEGEKVKIPVAIKELR	K1	ND	ND
EGFR	UniRef100_P00533	Epidermal growth factor receptor precursor [Homo sapiens (Human)]	IPVAIKELR	K1	20.5	9.8
Erk1/2	UniRef100_P27361	Mitogen-activated protein kinase 3 [Homo sapiens (Human)]	YIHSANVLHRDLKPSNLLINTTCDLK	K2	-63.2	-125.5
Erk1/2	UniRef100_P27361	Mitogen-activated protein kinase 3 [Homo sapiens (Human)]	DLKPSNLLINTTCDLK	K2	-39.1	-51.4
Erk5	UniRef100_Q13164	Mitogen-activated protein kinase 7 [Homo sapiens (Human)]	DLKPSNLLVNENCELK	K2	12.4	14.6
FAK	UniRef100_Q05397	Focal adhesion kinase 1 [Homo sapiens (Human)]	CIGEGQFGDVHQGIYMSPENPALAVAIKTCK	K1	13	32
FRAP	UniRef100_P42345	FKBP12-rapamycin complex-associated prot	IQSIAPSLQVITSKQRPR	ATP	NI	NI
GCN2	UniRef100_Q9P2K8	Eukaryotic translation initiation factor 2-alpha kinase 4 [Homo sapiens (Human)]	DLKPVNIFLDSDDHVK	K2	14.7	12
GSK3A	UniRef100_P49840	Glycogen synthase kinase-3 alpha [Homo sapiens (Human)]	DIKPQNLLVDPDTAVLK	K2	21.9	11.2
GSK3B	UniRef100_P49841-2	Splice isoform 2 of P49841 [Homo sapiens (Human)]	DIKPQNLLLDPDTAVLK	K2	27.4	2.9
HSER	UniRef100_P25092	Heat-stable enterotoxin receptor precursor [Homo sapiens (Human)]	ITDFGCNSILPPKKDLWTAPEHLR	ACT	ND	ND
IKKe, TBK1	UniRef100_Q14164	Inhibitor of nuclear factor kappa-B kinase epsilon subunit [Homo sapiens (Human)]	DIKPGNIMR	K2	8.4	17.7
ILK	UniRef100_Q13418	Integrin-linked protein kinase 1 [Homo sapiens (Human)]	WQGNDIVVKVLK	K1	-5.7	-36.8
ILK	UniRef100_Q13418	Integrin-linked protein kinase 1 [Homo sapiens (Human)]	ISMADVKFSFQCPGR	ACT	-1.1	-18.9
IRAK1	UniRef100_P51617	Interleukin-1 receptor-associated kinase 1 [Homo sapiens (Human)]	AIQFLHQDSPSLIHGDIKSSNVLLDER	K2	22.9	8.5
IRAK4	UniRef100_Q9NWZ3	Interleukin-1 receptor-associated kinase 4 [Homo sapiens (Human)]	DIKSANILLDEAFTAK	K2	17.8	-9.1
IRE1	UniRef100_O75460	Serine/threonine-protein kinase/endoribonuclease IRE1 precursor (Inositol-requiring protein 1) (hIRE1p) (IRE1a) (Ire1-alpha) (Endoplasmic reticulum-to-nucleus signaling 1) [Includes: Serine/threonine-protein kinase (EC 2.7.1.37); Endoribonuclease (EC 3.1.	DLKPHNILISMPNAHGK	K2	-12.6	-16.7
ITPK1	UniRef100_Q13572	Inositol-tetrakisphosphate 1-kinase [Homo sapiens (Human)]	ESIFFNSHNVSKPESSSVLTELDKIEGVFERPSDEVIR	ATP	-35.5	-10.6
KHS1	UniRef100_Q9Y4K4	Mitogen-activated protein kinase kinase kinase kinase 5 [Homo sapiens (Human)]	DIKGANILLTDHGDVKLADFGVAAK	K2	0.3	-22
KHS1	UniRef100_Q9Y4K4	Mitogen-activated protein kinase kinase kinase kinase 5 [Homo sapiens (Human)]	NVHTGELAAVKIIK	K1	20.8	10.3
KHS1/2	UniRef100_Q8IVH8	Mitogen-activated protein kinase kinase kinase kinase 3 [Homo sapiens (Human)]	DIKGANILLTDNGHVK	K2	6.6	6.6
LKB1	UniRef100_Q15831	Serine/threonine-protein kinase 11 [Homo sapiens (Human)]	DIKPGNLLLTTGGTLK	K2	11.6	5.5
LOK	UniRef100_O94804	Serine/threonine-protein kinase 10 [Homo sapiens (Human)]	IIHRDLKAGNVLMTLEGDIR	K2	-64.9	-148.2
LOK	UniRef100_O94804	Serine/threonine-protein kinase 10 [Homo sapiens (Human)]	DLKAGNVLMTLEGDIR	K2	13.5	24.3
MAP2K1	UniRef100_Q02750	Dual specificity mitogen-activated protein kinase kinase 1 [Homo sapiens (Human)]	IMHRDVKPSNILVNSR	K2	-38.4	-41.7
MAP2K1/2	UniRef100_P36507	Dual specificity mitogen-activated protein kinase kinase 2 [Homo sapiens (Human)]	KLIHLEIKPAIR	K1	-60.5	-45.3
MAP2K1/2	UniRef100_P36507	Dual specificity mitogen-activated protein kinase kinase 2 [Homo sapiens (Human)]	DVKPSNILVNSR	K2	14.4	5.5
MAP2K4	UniRef100_P45985	Dual specificity mitogen-activated protein kinase kinase 4 [Homo sapiens (Human)]	DIKPSNILLDR	K2	-4.6	-9.3
MAP2K4	UniRef100_P45985	Dual specificity mitogen-activated protein kinase kinase 4 [Homo sapiens (Human)]	IIHRDIKPSNILLDR	K2	20.5	-0.9
MAP2K6	UniRef100_P52564	Dual specificity mitogen-activated protein kinase kinase 6 [Homo sapiens (Human)]	MCDFGISGYLVDSVAKTIDAGCKPYMAPER	ACT	15.4	9.2
MAP2K6	UniRef100_P52564	Dual specificity mitogen-activated protein kinase kinase 6 [Homo sapiens (Human)]	DVKPSNVLINALGQVK	K2	19.3	-7.1
MAP2K6	UniRef100_P52564	Dual specificity mitogen-activated protein kinase kinase 6 [Homo sapiens (Human)]	HVPSGQIMAVKR	K1	5.5	16.3
MAP2K7	UniRef100_O14733	Dual specificity mitogen-activated protein kinase kinase 7 [Homo sapiens (Human)]	DVKPSNILLDER	K2	ND	ND
MAP3K2	UniRef100_Q9Y2U5	Mitogen-activated protein kinase kinase kinase 2 [Homo sapiens (Human)]	VYLCYDVDTGRELAVKQVQFDPDSPETSKEVNALECEIQLLK	K1	31.6	-39
MAP3K2/3	UniRef100_Q9Y2U5	Mitogen-activated protein kinase kinase kinase 2 [Homo sapiens (Human)]	DIKGANILR	K2	18.1	7.4
MAP3K4	UniRef100_Q9Y6R4	Mitogen-activated protein kinase kinase kinase 4 [Homo sapiens (Human)]	DIKGANIFLTSSGLIK	K2	5.2	-2.3
MARK1	UniRef100_Q9P0L2	Serine/threonine-protein kinase MARK1 [Homo sapiens (Human)]	DLKAENLLLDGDMNIK	K2	25	7.3
MARK2	UniRef100_Q7KZI7	Serine/threonine-protein kinase MARK2 [Homo sapiens (Human)]	FIVHRDLKAENLLLDADMNIK	K2	7.7	-10.4
MARK2	UniRef100_Q7KZI7	Serine/threonine-protein kinase MARK2 [Homo sapiens (Human)]	EVAVKIIDKTQLNSSSLQK	K1	24.3	24.3
MARK2	UniRef100_Q7KZI7	Serine/threonine-protein kinase MARK2 [Homo sapiens (Human)]	HILTGKEVAVKIIDKTQLNSSSLQK	K1	NI	NI
MARK2/3	UniRef100_Q7KZI7	Serine/threonine-protein kinase MARK2 [Homo sapiens (Human)]	DLKAENLLLDADMNIK	K2	11.8	-5.3
MARK3	UniRef100_P27448	MAP/microtubule affinity-regulating kinase 3 [Homo sapiens (Human)]	EVAIKIIDKTQLNPTSLQK	K1	-7.2	5
MAST1/2	UniRef100_Q6P0Q8	Microtubule-associated serine/threonine-protein kinase 2 [Homo sapiens (Human)]	DLKPDNLLITSMGHIK	K2	17.6	-7.1
MAST3	UniRef100_O60307	Microtubule-associated serine/threonine-protein kinase 3 [Homo sapiens (Human)]	DLKPDNLLITSLGHIK	K2	23.6	-11.3
MAST4	UniRef100_O15021	KIAA0303 protein [Homo sapiens (Human)]	DLKPDNLLVTSMGHIK	K2	-28.8	-11.5
MASTL	UniRef100_Q96GX5	Microtubule-associated serine/threonine-protein kinase-like [Homo sapiens (Human)]	GAFGKVYLGQK	ATP	3.9	3.6
MASTL	UniRef100_Q96GX5	Microtubule-associated serine/threonine-protein kinase-like [Homo sapiens (Human)]	DLKPDNMLISNEGHIK	K2	10	-2.1
MET	UniRef100_P08581	Hepatocyte growth factor receptor precursor [Homo sapiens (Human)]	DMYDKEYYSVHNK	ACT	-8	15.5
MLK1/4	UniRef100_P80192	Mitogen-activated protein kinase kinase kinase 9 [Homo sapiens (Human)]	DLKSSNILILQK	K2	2.9	1.5
MLK3	UniRef100_Q16584	Mitogen-activated protein kinase kinase kinase 11 [Homo sapiens (Human)]	DLKSNNILLLQPIESDDMEHK	K2	26	-1.6
MPSK1	UniRef100_Q5U0F8	Serine/threonine kinase 16 [Homo sapiens (Human)]	DLKPTNILLGDEGQPVLMDLGSMNQACIHVEGSR	K2	19.2	6.7
MRCKb	UniRef100_Q9Y5S2	Serine/threonine-protein kinase MRCK beta [Homo sapiens (Human)]	NHHVHLYPWSSLDGAEGSFDIKLPETK	Other (CNH domain. Regulatory?)	ND	ND
MST1	UniRef100_Q13043	Serine/threonine-protein kinase 4 [Homo sapiens (Human)]	ETGQIVAIKQVPVESDLQEIIK	K1	21.6	7.7
MST1	UniRef100_Q13043	Serine/threonine-protein kinase 4 [Homo sapiens (Human)]	AIHKETGQIVAIKQVPVESDLQEIIK	K1	3.8	-64.5
MST1/2	UniRef100_Q13188	Serine/threonine-protein kinase 3 [Homo sapiens (Human)]	DIKAGNILLNTEGHAK	K2	-9.8	-15.8
MST2	UniRef100_Q13188	Serine/threonine-protein kinase 3 [Homo sapiens (Human)]	ESGQVVAIKQVPVESDLQEIIK	K1	15	16.2
MST2	UniRef100_Q13188	Serine/threonine-protein kinase 3 [Homo sapiens (Human)]	IHRDIKAGNILLNTEGHAK	K2	-56.5	-58.9
MST3	UniRef100_Q9Y6E0	Serine/threonine-protein kinase 24 [Homo sapiens (Human)]	DIKAANVLLSEHGEVK	K2	18	-7.8
MST3	UniRef100_Q9Y6E0	Serine/threonine-protein kinase 24 [Homo sapiens (Human)]	IHRDIKAANVLLSEHGEVK	K2	-45	-56
MST3, MST4, YSK1	UniRef100_Q9P289	Serine/threonine-protein kinase MST4 [Homo sapiens (Human)]	LADFGVAGQLTDTQIKR	ATP	25.3	18
MST4	UniRef100_Q9P289	Serine/threonine-protein kinase MST4 [Homo sapiens (Human)]	TQQVVAIKIIDLEEAEDEIEDIQQEITVLSQCDSSYVTK	K1	-16	5.3
MST4,YSK1	UniRef100_Q9P289	Serine/threonine-protein kinase MST4 [Homo sapiens (Human)]	DIKAANVLLSEQGDVK	K2	-14	-16.7
MST4,YSK1	UniRef100_Q9P289	Serine/threonine-protein kinase MST4 [Homo sapiens (Human)]	IHRDIKAANVLLSEQGDVK	K2	-56.1	-46.7
NDR1	UniRef100_Q15208	Serine/threonine-protein kinase 38 [Homo sapiens (Human)]	DTGHVYAMKILR	K1	9.9	4.4
NDR2	UniRef100_Q9Y2H1	Serine/threonine-protein kinase 38-like [Homo sapiens (Human)]	LSDFGLCTGLKK	ACT	-12.7	-11.8
NEK1	UniRef100_Q96PY6	Serine/threonine-protein kinase Nek1 [Homo sapiens (Human)]	DIKSQNIFLTK	K2	-4.4	-5.8
NEK4	UniRef100_P51957	Serine/threonine-protein kinase Nek4 [Homo sapiens (Human)]	DLKTQNVFLTR	K2	11.4	10.8
NEK6	UniRef100_Q9HC98	Serine/threonine-protein kinase Nek6 [Homo sapiens (Human)]	CSLADFQIEK	ACT	-3	15.5
NEK6/7	UniRef100_Q9HC98	Serine/threonine-protein kinase Nek6 [Homo sapiens (Human)]	DIKPANVFITATGVVK	K2	2.8	-13.1
NEK6/7	UniRef100_Q9HC98	Serine/threonine-protein kinase Nek6 [Homo sapiens (Human)]	VMHRDIKPANVFITATGVVK	K2	24.9	-15.7
NEK7	UniRef100_Q8TDX7	Serine/threonine-protein kinase Nek7 [Homo sapiens (Human)]	AACLLDGVPVALKK	K1	-8.8	26.1
NEK9	UniRef100_Q8TD19	Serine/threonine-protein kinase Nek9 [Homo sapiens (Human)]	TEDDSLVVWKEVDLTR	K1	18.6	-16.7
NEK9	UniRef100_Q8TD19	Serine/threonine-protein kinase Nek9 [Homo sapiens (Human)]	DIKTLNIFLTK	K2	20.9	-17.2
NEK9	UniRef100_Q8TD19	Serine/threonine-protein kinase Nek9 [Homo sapiens (Human)]	RTEDDSLVVWKEVDLTR	K1	-10.9	-34.5
NuaK1	UniRef100_O60285	NUAK family, SNF1-like kinase 1 [Homo sapiens (Human)]	DLKLENILLDDNCNIK	K2	35.4	-9.8
OSR1	UniRef100_O95747	Serine/threonine-protein kinase OSR1 [Homo sapiens (Human)]	NGQIHRDVKAGNILLGEDGSVQIADFGVSAFLATGGDITR	K2	-24.5	-64.3
OSR1	UniRef100_O95747	Serine/threonine-protein kinase OSR1 [Homo sapiens (Human)]	DVKAGNILLGEDGSVQIADFGVSAFLATGGDITR	K2	23.1	11.5
p7S6K	UniRef100_P23443	Ribosomal protein S6 kinase 1 (EC 2.7.1.37) (S6K) (S6K1) (70 kDa ribosomal protein S6 kinase 1) (p70 S6 kinase alpha) (p70(S6K)-alpha) [Homo sapiens (Human)]	DLKPENIMLNHQGHVK	K2	-6.7	-16
p7S6Ka/b	UniRef100_P23443	Ribosomal protein S6 kinase 1 (EC 2.7.1.37) (S6K) (S6K1) (70 kDa ribosomal protein S6 kinase 1) (p70 S6 kinase alpha) (p70(S6K)-alpha) [Homo sapiens (Human)]	GGYGKVFQVR	ATP	-5.1	-3.2
PAN3	UniRef100_Q58A45	PABP1-DEPENDENT POLY(A)-SPECIFIC RIBONUCLEASE SUBUNIT PAN3b [Homo sapiens (Human)]	VMDPTKILITGK	KD	4.5	13.4
PCTAIRE2	UniRef100_Q00537	Serine/threonine-protein kinase PCTAIRE-2 [Homo sapiens (Human)]	DLKPQNLLINEK	K2	41.7	-3.4
PEK	UniRef100_Q9NZJ5	Eukaryotic translation initiation factor 2-alpha kinase 3 precursor [Homo sapiens (Human)]	DLKPSNIFFTMDDVVK	K2	NI	NI
PHKg2	UniRef100_P15735	Phosphorylase b kinase gamma catalytic chain, testis/liver isoform [Homo sapiens (Human)]	ATGHEFAVKIMEVTAER	K1	-12.3	-45.4
PIK3C2B	UniRef100_Q4LE65	PIK3C2B variant protein [Homo sapiens (Human)]	VIFKCGDDLRQDMLTLQMIR	ATP	11	-9.4
PIK3CB	UniRef100_P42338	Phosphatidylinositol-4,5-bisphosphate 3-kinase catalytic subunit beta isoform [Homo sapiens (Human)]	VFGEDSVGVIFKNGDDLRQDMLTLQMLR	ATP	NI	NI
PIK4CA (PIK4A)	UniRef100_P42356	Phosphatidylinositol 4-kinase alpha [Homo sapiens (Human)]	SGTPMQSAAKAPYLAK	ATP	-10.4	3.5
PIP5K2A (PIP4K2A)	UniRef100_P48426	Phosphatidylinositol-4-phosphate 5-kinase type II alpha (EC 2.7.1.68) (1-phosphatidylinositol-4-phosphate 5-kinase 2-alpha) (PtdIns(4)P-5- kinase isoform 2-alpha) (PIP5KII-alpha) (Diphosphoinositide kinase 2- alpha) (PtdIns(4)P-5-kinase B isoform) (PIP5KI	FKEYCPMVFR	C2	1.3	18.2
PIP5K2A (PIP4K2A)	UniRef100_P48426	Phosphatidylinositol-4-phosphate 5-kinase type II alpha (EC 2.7.1.68) (1-phosphatidylinositol-4-phosphate 5-kinase 2-alpha) (PtdIns(4)P-5- kinase isoform 2-alpha) (PIP5KII-alpha) (Diphosphoinositide kinase 2- alpha) (PtdIns(4)P-5-kinase B isoform) (PIP5KI	AKELPTLKDNDFINEGQK	LIP	0	-0.3
PIP5K2C (PIP4K2C)	UniRef100_Q9H6N2	Hypothetical protein FLJ22055 [Homo sapiens (Human)]	VKELPTLKDMDFLNK	ATP	11.6	2.9
PIP5K2C (PIP4K2C)	UniRef100_Q8TBX8	Phosphatidylinositol-4-phosphate 5-kinase, type II, gamma [Homo sapiens (Human)]	FKEYCPQVFR	C2	2.3	1.3
PIP5K2C (PIP4K2C)	UniRef100_Q8TBX8	Phosphatidylinositol-4-phosphate 5-kinase, type II, gamma [Homo sapiens (Human)]	TLVIKEVSSEDIADMHSNLSNYHQYIVK	ATP	ND	ND
PIP5K3	UniRef100_Q9Y2I7	FYVE finger-containing phosphoinositide kinase (EC 2.7.1.68) (1- phosphatidylinositol-4-phosphate 5-kinase) (Phosphatidylinositol-3- phosphate 5-kinase type III) (PIP5K) (PtdIns(4)P-5-kinase) [Homo sapiens (Human)]	GGKSGAAFYATEDDRFILK	ATP	13.8	-3.1
PITSLRE	UniRef100_P21127	PITSLRE serine/threonine-protein kinase CDC2L1 [Homo sapiens (Human)]	DLKTSNLLLSHAGILK	K2	23.6	3.8
PKCa/b	UniRef100_Q59FI5	Protein kinase C, alpha variant [Homo sapiens (Human)]	DLKLDNVMLDSEGHIK	K2	1.3	8.8
PKD1/2	UniRef100_Q15139	Protein kinase D1 [Homo sapiens (Human)]	NIVHCDLKPENVLLASADPFPQVK	K2	24	-9.2
PKD3	UniRef100_O94806	Protein kinase D3 [Homo sapiens (Human)]	NIVHCDLKPENVLLASAEPFPQVK	K2	17.2	-12.7
PKN2	UniRef100_Q16513	Protein kinase N2 [Homo sapiens (Human)]	DLKLDNLLLDTEGFVK	K2	-10.5	-6.3
PKR	UniRef100_P19525	Interferon-induced, double-stranded RNA-activated protein kinase [Homo sapiens (Human)]	IGDFGLVTSLKNDGKR	ACT	~40.8	~48.5
PKR	UniRef100_P19525	Interferon-induced, double-stranded RNA-activated protein kinase [Homo sapiens (Human)]	DLKPSNIFLVDTK	K2	7.9	4
PLK1	UniRef100_P53350	Serine/threonine-protein kinase PLK1 [Homo sapiens (Human)]	DLKLGNLFLNEDLEVK	K2	10.2	23.6
PLK1	UniRef100_P53350	Serine/threonine-protein kinase PLK1 [Homo sapiens (Human)]	CFEISDADTKEVFAGKIVPK	K1	-35	-16.2
PLK1 like (splice variant or novel kinase)	UniRef100_UPI00004194A1	PREDICTED: similar to Serine/threonine-protein kinase PLK1 (Polo-like kinase 1) (PLK-1) (Serine-threonine protein kinase 13) (STPK13) [Homo sapiens]	CFEISDADNKVVFAGKIVPK	K1	22	0.5
PRKDC	UniRef100_P78527	DNA-dependent protein kinase catalytic subunit [Homo sapiens (Human)]	GHDEREHPFLVKGGEDLRQDQR	ATP	-57.6	-36.5
PRKDC	UniRef100_P78527	DNA-dependent protein kinase catalytic subunit [Homo sapiens (Human)]	EHPFLVKGGEDLR	ATP	10.7	1.4
PRKDC	UniRef100_P78527	DNA-dependent protein kinase catalytic subunit [Homo sapiens (Human)]	GHDEREHPFLVKGGEDLR	ATP	-67.5	-74.2
PRKDC	UniRef100_P78527	DNA-dependent protein kinase catalytic subunit [Homo sapiens (Human)]	KGGSWIQEINVAEK	ATP	0.2	0.9
PRKDC	UniRef100_P78527	DNA-dependent protein kinase catalytic subunit [Homo sapiens (Human)]	KGGSWIQEINVAEKNWYPR	ATP	1.9	30.8
PRPK	UniRef100_Q96S44	TP53-regulating kinase [Homo sapiens (Human)]	FLSGLELVKQGAEAR	ATP	5.9	10.1
ROCK1	UniRef100_Q13464	Rho-associated protein kinase 1 [Homo sapiens (Human)]	KLQLELNQER	Not in KD	7.5	-5.5
ROCK1/2	UniRef100_Q13464	Rho-associated protein kinase 1 [Homo sapiens (Human)]	DVKPDNMLLDK	K2	4.1	13.7
RPS6KC1 (domain 1)	UniRef100_Q5VUN8	Ribosomal protein S6 kinase, 52kDa, polypeptide 1 [Homo sapiens (Human)]	VLGVIDKVLLVMDTR	ATP	15.4	23.7
RSK1 (Domain 1)	UniRef100_Q15418	Ribosomal protein S6 kinase alpha 1 [Homo sapiens (Human)]	LTDFGLSKEAIDHEKK	ACT	3.4	6.9
RSK1 (Domain 2)	UniRef100_Q15418	Ribosomal protein S6 kinase alpha 1 [Homo sapiens (Human)]	DLKPSNILYVDESGNPECLR	K2	8	11.9
RSK1/2/3 (Domain 1)	UniRef100_Q15418	Ribosomal protein S6 kinase alpha 1 [Homo sapiens (Human)]	DLKPENILLDEEGHIK	K2	8.7	5
RSK1/2/3 (Domain 1)	UniRef100_Q15418	Ribosomal protein S6 kinase alpha 1 [Homo sapiens (Human)]	DLKPENILLDEEGHIKLTDFGLSK	K2	-6.5	9.9
RSK2 (Domain 1)	UniRef100_P51812	Ribosomal protein S6 kinase alpha 3 [Homo sapiens (Human)]	VLGQGSFGKVFLVK	ATP	24.7	0.5
RSK2 (Domain 1)	UniRef100_P51812	Ribosomal protein S6 kinase alpha 3 [Homo sapiens (Human)]	LTDFGLSKESIDHEKK	ACT	-8	-10.4
RSK2 (Domain 1)	UniRef100_P51812	Ribosomal protein S6 kinase alpha 3 [Homo sapiens (Human)]	LTDFGLSKESIDHEK	ACT	-1.5	-36.5
RSK2 (Domain 1)	UniRef100_P51812	Ribosomal protein S6 kinase alpha 3 [Homo sapiens (Human)]	DLKPENILLDEEGHIKLTDFGLSKESIDHEK	K2	9.9	-35.7
RSK2 (Domain 2)	UniRef100_P51812	Ribosomal protein S6 kinase alpha 3 [Homo sapiens (Human)]	TVEYLHAQGVVHRDLKPSNILYVDESGNPESIR	K2	ND	ND
RSK2 (Domain 2)	UniRef100_P51812	Ribosomal protein S6 kinase alpha 3 [Homo sapiens (Human)]	DLKPSNILYVDESGNPESIR	K2	14.5	11.5
RSK2 (Domain 2)	UniRef100_P51812	Ribosomal protein S6 kinase alpha 3 [Homo sapiens (Human)]	ATNMEFAVKIIDK	K1	NI	NI
SGK3	UniRef100_Q96BR1	Serine/threonine-protein kinase Sgk3 [Homo sapiens (Human)]	FYAVKVLQK	K1	3.8	8.8
SIK1	UniRef100_P57059	Serine/threonine-protein kinase SNF1-like kinase 1 [Homo sapiens (Human)]	DLKTENLLLDGNMDIK	K2	6.6	-51.3
SLK	UniRef100_O00211	HSLK [Homo sapiens (Human)]	DLKAGNILFTLDGDIK	K2	-24.5	~66.5
SLK	UniRef100_O00211	HSLK [Homo sapiens (Human)]	IIHRDLKAGNILFTLDGDIK	K2	15.7	-70.4
SLK	UniRef100_O00211	HSLK [Homo sapiens (Human)]	AQNKETSVLAAAKVIDTK	K1	20.4	3.5
SMG1	UniRef100_O43305	KIAA0421 protein [Homo sapiens (Human)]	DTVTIHSVGGTITILPTKTKPK	ATP	7.7	13
smMLCK	UniRef100_Q15746	Myosin light chain kinase, smooth muscle and non-muscle isozymes (EC 2.7.1.117) (MLCK) [Contains: Telokin (Kinase-related protein) (KRP)] [Homo sapiens (Human)]	QGIVHLDLKPENIMCVNK	K1	-9	-23.4
STLK5	UniRef100_Q5JPI2	Hypothetical protein DKFZp667F1913 [Homo sapiens (Human)]	YSVKVLPWLSPEVLQQNLQGYDAK	KD2	9.1	25.1
TAO1/3	UniRef100_Q9H2K8	Serine/threonine-protein kinase TAO3 [Homo sapiens (Human)]	DIKAGNILLTEPGQVK	K2	21.6	10.3
TAO2	UniRef100_Q9UL54	Serine/threonine-protein kinase TAO2 [Homo sapiens (Human)]	DVKAGNILLSEPGLVK	K2	28.6	4.7
TBK1	UniRef100_Q9UHD2	Serine/threonine-protein kinase TBK1 [Homo sapiens (Human)]	TGDLFAIKVFNNISFLRPVDVQMR	K1	-24.4	-9.5
TLK1/2	UniRef100_Q9UKI8	Serine/threonine-protein kinase tousled-like 1 [Homo sapiens (Human)]	YLNEIKPPIIHYDLKPGNILLVDGTACGEIK	K2	-23.9	-1.1
ULK2	UniRef100_Q8IYT8	Serine/threonine-protein kinase ULK2 [Homo sapiens (Human)]	NLSKSQILLGKEIKILK	KD	-13.4	-16.6
ULK3	UniRef100_Q6PHR2	Unc-51-like kinase 3 [Homo sapiens (Human)]	EVVAIKCVAK	K1	48	24.2
VRK2	UniRef100_Q86Y07	Serine/threonine-protein kinase VRK2 [Homo sapiens (Human)]	MLDVLEYIHENEYVHGDIKAANLLLGYK	K2	0.3	-14.2
Wee1	UniRef100_P30291	Wee1-like protein kinase [Homo sapiens (Human)]	YIHSMSLVHMDIKPSNIFISR	K2	-2.8	1.5
Wnk1/2/3	UniRef100_Q9H4A3	Serine/threonine-protein kinase WNK1 [Homo sapiens (Human)]	DLKCDNIFITGPTGSVK	K2	7.8	-17.1
Wnk1/2/4	UniRef100_Q9H4A3	Serine/threonine-protein kinase WNK1 [Homo sapiens (Human)]	IGDLGLATLKR	ACT	9	7.6
Wnk4	UniRef100_Q96J92	Serine/threonine-protein kinase WNK4 [Homo sapiens (Human)]	DLKCDNVFITGPTGSVK	K2	-1.5	-11.5
YANK3	UniRef100_Q5T0Q4	Protein kinase [Homo sapiens (Human)]	DVKPDNILLDER	K2	2.5	-13.4
