# Supplementary material for: The IkappaB Kinase Family Phosphorylates the Parkinson’s Disease Kinase LRRK2 at Ser935 and Ser910 during Toll-Like Receptor Signaling
Source: PLoS One. 2012 Jun 18;7(6):e39132. doi: 10.1371/journal.pone.0039132 (PMC3377608; doi:10.1371/journal.pone.0039132)
Supplement: Table S2 — Ambit selectivity profiling of NG25. Inhibitors were screened at a single concentration of 10 µM. Scores are related to the probability of a hit and are not strictly an affinity measurement. At a screening concentration of 10 µM, a score of less than 10% implies that the false positive probability is less than 20% and that the Kd value is most likely less than 1 µM. A score between 1 and 10% implies that the false positive probability is less than 10%, although it is difficult to assign a quantitative affinity from a single-point primary screen. A score of less than 1% implies that the false positive probability is less than 5% and that the Kd value is most likely less than 1 µM. (XLSX) [file pone.0039132.s005.xlsx]

## Sheet: Ambit
UACC903	Chemistry 97
	HG-7-92-01
	GRAY220
cmpd conc	10000
AAK1
ABL1	0.1
ABL1(E255K)	1.2
ABL1(F317I)	0.05
ABL1(F317L)	0.1
ABL1(H396P)	0.7
ABL1(M351T)	0.35
ABL1(Q252H)	0.4
ABL1(T315I)	0
ABL1(Y253F)	1.1
ABL2	0.6
ACVR1
ACVR1B
ACVR2A
ACVR2B
ACVRL1
ADCK3
ADCK4
AKT1
AKT2
AKT3
ALK	0.55
AMPK-alpha1	33
AMPK-alpha2
ANKK1	23
ARK5
ASK1
AURKA
AURKB
AURKC
AXL
BIKE
BLK	0.45
BMPR1A
BMPR1B
BMPR2
BMX	2.4
BRAF	9.1
BRAF(V600E)	4
BRK	28
BRSK1
BRSK2
BTK
CAMK1	0
CAMK1D	6.2
CAMK1G	20
CAMK2A
CAMK2B
CAMK2D
CAMK2G
CAMK4
CAMKK1
CAMKK2	28
CDC2L1	0.35
CDC2L2	0.05
CDK11	0.1
CDK2	11
CDK3	10
CDK5	19
CDK7	2.4
CDK8	3.9
CDK9	5.8
CDKL2	0.9
CHEK1
CHEK2
CIT	0.1
CLK1
CLK2
CLK3
CLK4
CSF1R	0
CSK	0.45
CSNK1A1L
CSNK1D
CSNK1E
CSNK1G1
CSNK1G2
CSNK1G3
CSNK2A1
CSNK2A2
DAPK1
DAPK2
DAPK3
DCAMKL1
DCAMKL2
DCAMKL3
DDR1	0.05
DDR2	5.1
DLK
DMPK
DMPK2
DRAK1
DRAK2
DYRK1B
EGFR	5.6
EGFR(E746-A750del)	8.4
EGFR(G719C)	12
EGFR(G719S)	14
EGFR(L747-E749del, A750P)	1.5
EGFR(L747-S752del, P753S)	1.2
EGFR(L747-T751del,Sins)	1.1
EGFR(L858R)	14
EGFR(L861Q)	15
EGFR(S752-I759del)	4.6
EPHA1
EPHA2	3.1
EPHA3	3.4
EPHA4	5.8
EPHA5	11
EPHA6
EPHA7
EPHA8	0.1
EPHB1
EPHB2	11
EPHB3
EPHB4
ERBB2
ERBB4	28
ERK1
ERK2
ERK3
ERK4
ERK5
ERK8
FAK	23
FER	0.5
FES	2.2
FGFR1	1.7
FGFR2	1.4
FGFR3	9.4
FGFR3(G697C)	16
FGFR4	0.45
FGR	1.2
FLT1	1.6
FLT3	0.15
FLT3(D835H)	1.2
FLT3(D835Y)	14
FLT3(ITD)	0.7
FLT3(K663Q)	0
FLT3(N841I)	0
FLT4	0.2
FRK	0.7
FYN	1.6
GAK	31
GCN2(Kin.Dom.2,S808G)
GSK3A
GSK3B
HCK	0.4
HIPK1	6.2
HPK1	1.6
IGF1R
IKK-alpha	0.95
IKK-beta	24
IKK-epsilon
INSR	30
INSRR	23
IRAK3
ITK
JAK1(JH1domain-catalytic)	11
JAK1(JH2domain-pseudokinase)
JAK2(JH1domain-catalytic)	11
JAK3(JH1domain-catalytic)	2.4
JNK1	0
JNK2	0
JNK3	12
KIT	0
KIT(D816V)	10
KIT(V559D)	0
KIT(V559D,T670I)	0.05
KIT(V559D,V654A)	2.7
LATS1
LATS2	13
LCK	0.8
LIMK1
LIMK2
LKB1
LOK	0
LTK	1.2
LYN	0.75
MAP3K3	12
MAP3K4
MAP4K2	0.3
MAP4K3	18
MAP4K4	0
MAP4K5	11
MAPKAPK2
MAPKAPK5
MARK1
MARK2
MARK3
MARK4
MEK1
MEK2
MEK3
MEK4
MEK6
MELK
MERTK
MET
MINK
MKNK1
MKNK2	4.2
MLCK
MLK1
MLK2
MLK3	25
MRCKA
MRCKB
MST1
MST1R
MST2
MST3	31
MST4
MUSK	0.2
MYLK
MYLK2	8.4
MYO3A	6.4
MYO3B	4.8
NDR2	6.8
NEK1
NEK2
NEK5
NEK6
NEK7
NEK9
NLK	14
p38-alpha	0
p38-beta	0
p38-delta	0.55
p38-gamma	0
PAK1
PAK2
PAK3
PAK4
PAK6
PAK7
PCTK1	11
PCTK2	0.1
PCTK3	1.8
PDGFRA	0.6
PDGFRB	0
PDPK1
PFTAIRE2	6
PFTK1	0.4
PHKG1
PHKG2
PIK3C2B
PIK3CA
PIK3CA(E545K)
PIK3CB
PIK3CD
PIK3CG
PIM1
PIM2
PIM3
PIP5K1A
PIP5K2B
PKAC-alpha	25
PKAC-beta	14
PKMYT1
PKN1
PKN2
PLK1
PLK3
PLK4
PRKCD
PRKCE	20
PRKCH	26
PRKCQ
PRKD1
PRKD2	29
PRKD3
PRKG1
PRKG2
PRKR
PRKX
PYK2	2.1
RAF1	7
RET	0
RET(M918T)	0
RET(V804L)	0.8
RET(V804M)	1
RIOK1
RIOK2
RIOK3
RIPK1	0
RIPK2	9.8
RIPK4
ROCK2
ROS1
RPS6KA1(Kin.Dom.1-N-terminal)
RPS6KA1(Kin.Dom.2-C-terminal)
RPS6KA2(Kin.Dom.1-N-terminal)
RPS6KA2(Kin.Dom.2-C-terminal)
RPS6KA3(Kin.Dom.1-N-terminal)
RPS6KA4(Kin.Dom.1-N-terminal)	3.3
RPS6KA4(Kin.Dom.2-C-terminal)
RPS6KA5(Kin.Dom.1-N-terminal)	4.7
RPS6KA5(Kin.Dom.2-C-terminal)
RPS6KA6(Kin.Dom.1-N-terminal)
RPS6KA6(Kin.Dom.2-C-terminal)
SgK085
SgK110
SIK	5.3
SIK2
SLK	2
SNARK
SRC	0.2
SRMS	4.6
SRPK1
SRPK2
SRPK3
STK16
STK33
STK35	3
STK36	0.2
SYK	6.2
TAK1	0.15
TAOK1	3
TAOK3	0.15
TEC
TESK1
TGFBR1
TGFBR2
TIE1	0.95
TIE2	0
TLK1
TLK2
TNIK	8.2
TNK1	0.35
TNK2
TNNI3K	4.8
TRKA	27
TRKB	9.6
TRKC	3.8
TSSK1B
TTK	24
TXK	12
TYK2(JH1domain-catalytic)	0
TYK2(JH2domain-pseudokinase)
TYRO3
ULK1
ULK2
ULK3	0.1
VEGFR2	1.5
WEE1
WEE2
YANK2
YANK3
YES	1.6
YSK1
ZAK	0.35
ZAP70	9.8
