# Supplementary material for: The IkappaB Kinase Family Phosphorylates the Parkinson’s Disease Kinase LRRK2 at Ser935 and Ser910 during Toll-Like Receptor Signaling
Source: PLoS One. 2012 Jun 18;7(6):e39132. doi: 10.1371/journal.pone.0039132 (PMC3377608; doi:10.1371/journal.pone.0039132)
Supplement: Table S3 — International centre for kinase profiling of NG25. The specificity of NG25 was examined against a panel of over 100 kinases by the International Centre for Protein Kinase Profiling, MRC Protein Phosphorylation Unit, University of Dundee (www.kinase-screen.mrc.ac.uk) at concentrations of 0.1, 1 and 10 µM. The profiling of NG25 at 0.1 µM has been published previously [36] however, we include it again for ease of comparison with the other screening data. The results for each protein kinase tested are expressed as percentage activity remaining following inhibitor treatment compared to no inhibitor controls. (XLSX) [file pone.0039132.s006.xlsx]

## Sheet: NG25
		NG 25		NG 25		NG 25
		10uM		1uM		0.1uM
	MKK1	93.2258	8.48967	107.926	7.55708	106.171	18.6955
	MKK2	96.8232	16.456	116.096	12.7889	131.075	0.442546
	MKK6	133.319	1.63258	157.78	0.189291	117.875	4.99556
	ERK1	99.7433	11.4371	102.69	4.82051	99.0203	18.006
	ERK2	105.937	0.154551	102.028	3.99133	101.376	1.82822
	JNK1	14.4029	2.48779	61.6205	1.90137	93.7752	12.5021
	JNK2	4.89403	2.18781	21.7843	1.61462	90.7717	8.87508
	JNK3	31.8127	3.83574	91.8439	3.20305	115.808	11.644
	p38a MAPK	2.61087	1.76696	3.48164	1.93481	41.0227	4.99616
	p38b MAPK	9.04023	0.464621	16.5516	4.01834	74.9401	4.45752
	p38g MAPK	10.8065	8.83835	37.804	0.994099	88.994	1.01198
	p38d MAPK	7.20448	1.74106	33.6541	0.370542	98.7479	0.694337
	ERK8	44.5607	7.24281	89.0291	15.4454	105.782	8.23435
	RSK1	37.9273	5.8461	84.254	15.179	107.086	1.08686
	RSK2	76.3012	1.31527	93.7619	1.31261	94.77	18.7569
	PDK1	85.149	0.823347	100.14	1.77355	98.0471	1.73983
	PKBa	68.9661	7.67386	100.109	18.7058	104.666	14.2826
	PKBb	49.2782	7.91973	114.127	0.421659	105.027	3.2722
	SGK1	52.062	9.94778	72.7704	12.1336	100.67	15.6381
	S6K1	12.9401	2.94545	63.6352	6.58759	107.409	4.43559
	PKA	76.1534	0.274533	93.4067	2.94127	100.364	0.907364
	ROCK 2	25.4557	1.68642	71.2288	3.79127	91.7036	7.45481
	PRK2	78.5591	6.08195	93.2987	6.58029	102.223	4.04188
	PKCa	90.4642	6.35434	84.4255	1.38258	94.043	1.8933
	PKCγ	105.804	6.68633	101.681	3.97698	107.552	8.74198
	PKCz	92.7125	4.1762	95.9886	1.06749	99.4193	3.42968
	PKD1	39.3835	1.14263	86.1224	0.760054	101.008	1.66554
	STK33	79.6211	4.67711	96.7015	7.10354	106.241	15.495
	MSK1	21.3742	2.03224	45.8492	1.01996	81.1751	8.88372
	MNK1	82.7184	10.921	103.876	1.03447	98.0146	8.32632
	MNK2	82.8028	2.03629	111.859	12.5148	109.424	5.61939
	MAPKAP-K2	113.286	13.7003	121.968	0.917515	109.595	12.1145
	MAPKAP-K3	96.7172	4.98077	82.2532	6.37325	90.1346	12.5913
	PRAK	92.1953	13.082	97.4491	5.18669	104.633	22.452
	CAMKKb	20.6939	2.48201	70.6737	3.26722	98.2912	0.109222
	CAMK1	3.78778	2.23104	17.2294	3.16887	68.6914	1.61085
	SmMLCK	76.6882	4.15491	89.4029	2.02156	108.874	5.32182
	PHK	102.031	10.4271	112.465	1.14501	102.322	3.62295
	DAPK1	84.1395	0.250119	80.9434	10.3864	89.0033	5.65159
	CHK1	109.705	1.68561	104.63	4.98588	114.187	7.71615
	CHK2	67.8924	3.60503	103.111	20.5214	116.827	15.9168
	GSK3b	101.337	15.2134	103.812	7.90441	101.836	0.671339
	CDK2-Cyclin A	99.9363	1.24241	111.757	6.01139	110.41	4.25232
	PLK1	95.0224	0.315573	91.625	2.95309	103.193	4.64826
	Aurora A	101.982	0.502498	121.444	14.2568	120.104	8.95301
	Aurora B	117.966	16.0499	108.243	7.42855	116.092	12.9446
	TLK1	92.121	5.23109	92.2246	11.1536	106.664	9.74192
	LKB1	128.642	35.9045	106.623	6.38	116.987	0.694504
	AMPK	85.1781	2.00314	91.731	4.65331	106.087	1.91525
	MARK1	102.613	8.90934	97.195	2.61944	114.003	11.866
	MARK2	85.4621	3.74966	74.4986	5.70631	92.7033	4.17516
	MARK3	105.012	9.72295	99.4759	16.7446	111.747	15.181
	MARK4	88.7044	1.04778	104.178	4.20862	115.917	1.94262
	BRSK1	108.619	7.29649	96.2151	4.03598	100.679	9.77053
	BRSK2	88.805	0.109156	94.778	16.2181	100.396	1.10257
	MELK	64.0882	3.59144	99.4676	5.08868	114.978	16.531
	NUAK1	84.871	3.75041	90.5459	3.77728	85.7723	2.52058
	CK1	93.5162	13.2013	114.803	6.59241	111.793	8.70404
	CK2	98.5458	2.2984	94.0813	1.09537	90.1822	9.12676
	DYRK1A	84.8567	23.3448	97.8343	4.84211	106.577	5.32786
	DYRK2	94.5199	15.8328	100.789	12.8378	101.743	20.0051
	DYRK3	81.974	13.1301	86.2856	13.4213	96.5263	9.45266
	NEK2a	93.418	3.23009	106.93	2.9133	112.2	7.74541
	NEK6	73.4782	6.6814	84.5789	5.34743	103.514	13.6799
	IKKb	44.5618	1.81991	100.99	3.7432	113.995	1.29895
	IKKe	80.0603	25.5964	96.58	20.7125	105.613	12.3517
	TBK1	95.9993	3.64048	100.284	20.5199	113.167	19.9706
	PIM1	87.4385	10.1466	116.937	6.5037	119.717	0.365501
	PIM2	102.137	11.1189	95.0225	15.8658	105.633	4.81133
	PIM3	98.8727	4.45605	107.782	18.4698	107.481	9.34225
	SRPK1	73.0379	8.36052	97.0593	0.164642	102.11	10.0983
	EF2K	100.159	16.8014	101.844	3.06859	109.824	13.6173
	EIF2AK3	21.3911	4.89544	64.562	2.27039	98.7592	2.79309
	HIPK1	28.6917	6.87001	70.7851	4.30457	94.9815	0.661206
	HIPK2	12.6362	3.06043	60.2665	7.39129	104.853	8.34189
	HIPK3	19.8129	2.78507	70.2551	7.27724	110.247	11.0974
	CLK2	75.8276	6.68457	103.57	8.80249	115.309	5.90218
	PAK2	68.6108	7.51271	99.9588	3.23608	115.785	8.23282
	PAK4	77.792	5.37279	99.354	11.033	108.904	1.92883
	PAK5	87.5142	5.43157	104.118	10.3304	108.26	9.04488
	PAK6	93.9567	19.3649	90.4051	4.77259	104.11	12.2565
	MST2	91.4817	14.4545	123.94	9.8276	111.078	22.5918
	MST4	32.1345	0.594047	78.0021	9.81993	95.0034	7.44542
	GCK	9.08418	4.72453	12.3226	3.70191	24.1036	2.78903
	MINK1	4.55728	0.0164388	11.4232	4.16377	75.738	14.6364
	MEKK1	107.819	12.1138	111.448	4.17838	127.324	6.83041
	MLK1	39.6413	4.41744	89.9743	8.92688	105.61	22.89
	MLK3	8.66227	0.228895	50.2736	1.7086	95.0726	5.70091
	TAO1	26.9403	6.69378	67.2968	18.8911	98.8572	16.1421
	ASK1	76.4796	4.94955	104.944	0.822637	110.927	10.1489
	TAK1	4.08767	1.07651	7.47475	2.13805	10.9949	1.63999
	IRAK1	33.4327	10.1439	72.2479	5.77643	80.9419	14.239
	IRAK4	89.0172	16.6172	102.001	0.426413	98.6138	12.7927
	RIPK2	13.5205	3.83678	78.9458	3.19662	102.614	4.1132
	OSR1	1.78548	0.000781044	10.9135	0.000230425	53.9522	0.00955349
	TTK	66.0923	0.897516	98.134	1.34888	91.2379	9.62099
	MPSK1	99.1719	13.7723	90.6533	3.55875	103.41	1.03205
	Src	2.64689	1.37133	9.71885	0.734023	66.4574	3.09696
	Lck	5.7704	7.65863	0.851274	0.184207	12.6894	2.48266
	CSK	7.86186	4.02933	15.3759	4.45338	81.7848	2.81143
	YES1	10.6235	0.217738	9.76993	0.878779	52.9228	5.62556
	ABL	0.873628	0.0436369	3.7724	0.409894	51.4454	0.797896
	BTK	34.2131	8.90549	85.3386	3.68935	102.718	14.7334
	JAK2	41.5831	3.41165	92.4035	7.69204	93.4175	11.712
	SYK	11.5361	0.945027	47.1069	3.78957	102.827	1.53003
	ZAP70	59.9182	5.02906	89.5367	1.36212	92.3697	9.72219
	TIE2	60.4021	2.76435	91.1785	0.917166	95.1767	1.37609
	BRK	6.75574	1.66462	43.0926	3.6485	100.901	9.89741
	EPH-A2	13.7047	8.24092	19.5444	4.07766	73.9912	4.85984
	EPH-A4	7.57606	0.415687	28.709	0.68665	96.2693	6.88228
	EPH-B1	66.8628	17.248	105.602	4.31715	111.243	8.40623
	EPH-B2	3.11112	0.11827	23.3633	4.74174	88.4611	21.4866
	EPH-B3	7.66127	1.02385	29.4931	4.26638	96.5747	6.91105
	EPH-B4	42.7059	5.47978	92.5567	10.4979	97.3323	2.06991
	FGF-R1	8.47872	0.766546	23.5235	9.37047	79.0658	1.47744
	HER4	36.9238	0.324333	76.8052	18.6588	104.908	2.55521
	IGF-1R	6.46135	0.771505	84.8092	10.6538	106.569	11.9096
	IR	18.0216	0.914494	81.6061	4.3473	86.1058	9.15805
	IRR	46.0544	3.8214	91.2689	1.68929	111.651	4.64391
	TrkA	43.3789	2.22104	77.7092	1.87847	110.966	5.15793
	VEG-FR	2.74317	2.26721	15.2471	5.48775	69.5062	6.92697
